# Supplementary material for: Wireworm-Associated Microbial Communities and their Implications on Biological Control
Source: Microb Ecol. 2025 Dec 22;89(1):31. doi: 10.1007/s00248-025-02672-4 (PMC12808278; doi:10.1007/s00248-025-02672-4)
Supplement: Supplementary file 1 — Supplementary Material 1 [file 248_2025_2672_MOESM1_ESM.xlsx]

## Sheet: Table_S7_BiomarkerCut
Supplementary Table S7: Top five potential bacterial biomarkers for wireworm ectosymbiont species according to LefSe analyses. LefSE analyses on fungal cuticle community resulted in no significantly enriched biomarker
BACTERIA	Higher in A. gallicus							Higher in A. obscurus							Higher in A. sputator							Higher in A. ustulatus
Rank	total	top five taxa	LDA score	p.value (uncorr.)	p.adj			total	top five taxa	LDA score	p.value (uncorr.)	p.adj			total	top five taxa	LDA score	p.value (uncorr.)	p.adj			total	top five taxa	LDA score	p.value (uncorr.)	p.adj
Phylum	7	Proteobacteria	6.1	0.034016	0.208027			2	Bacteroidota	5.4	0.00319969	0.124198			1	Actinobacteriota	6.11	0.0302123	0.200843			3	Planctomycetota	3.64	0.030453	0.20187
		Acidobacteriota	4.31	0.0161904	0.153383				Bacteria RCP2-54	1.89	0.0384081	0.220501											Patescibacteria	3.59	0.0258286	0.188157
		Verrucomicrobiota	3.65	0.0193297	0.171331																		Myxococcota	3.43	0.0234049	0.188157
		Methylomirabilota	3.23	0.0181579	0.165329
		Latescibacterota	2.95	0.00181318	0.0922355
Class	13	Gammaproteobacteria	6.13	0.0259218	0.188157			8	Bacteroidia	5.4	0.00253456	0.114055			1	Actinobacteria	6.12	0.0302123	0.200843			5	Parcubacteria	3.57	0.00982567	0.139964
		Blastocatellia	3.86	0.00774425	0.139964				Thermoleophilia	3.93	0.0160067	0.152259											Anaerolineae	3.53	0.0266665	0.188157
		Verrucomicrobiae	3.66	0.0189268	0.169534				Gemmatimonadetes	3.75	0.0376251	0.219558											Acidimicrobiia	3.13	0.0453761	0.242421
		Methylomirabilia	3.23	0.0181579	0.165329				Phycisphaerae	3.06	0.0273172	0.18968											Myxococcia	2.99	0.0039106	0.124198
		Holophagae	3.21	0.00542922	0.139541				Unassigned RCP2-54	1.89	0.0384081	0.220501											Acidobacteriota Subgroup 22	2.3	0.0342242	0.208027
Order	25	Pseudomonadales	5.94	0.0110533	0.139964			19	Micrococcales	6.06	0.00113112	0.0711997			0							7	Enterobacterales	6.24	0.0138793	0.139964
		Sphingobacteriales	4.93	0.048778	0.255921				Flavobacteriales	5.29	0.00107764	0.0711997											Unassigned Parcubacteria	3.49	0.0140882	0.139964
		Entomoplasmatales	4.37	0.034932	0.210757				Gemmatimonadales	3.75	0.0376251	0.219558											Steroidobacterales	3.08	0.0257938	0.188157
		Pseudonocardiales	3.79	0.0468768	0.248171				Micromonosporales	3.71	0.00837402	0.139964											Myxococcales	2.99	0.0039106	0.124198
		Chthoniobacterales	3.75	0.00548565	0.139541				Solirubrobacterales	3.7	0.0171761	0.158236											Reyranellales	2.96	0.0436205	0.2341
Family	33	Moraxellaceae	5.89	0.0284683	0.195354			36	Brevibacteriaceae	5.62	0.000648596	0.054204			3	Dermacoccaceae	5.44	9.61059e-05	0.0345631			10	Yersiniaceae	6.28	0.0033932	0.124198
		Comamonadaceae	4.98	0.0210709	0.185361				Dermatophilaceae	5.54	0.000334187	0.0459999				Tsukamurellaceae	5.01	0.00517361	0.139541				Segniliparaceae	5.38	0.0190544	0.169534
		Sphingobacteriaceae	4.93	0.0384464	0.220501				Intrasporangiaceae	5.43	0.000621131	0.054204				Rhodocyclaceae	3.2	0.0311201	0.202281				Burkholderiaceae	4.02	0.0398813	0.224332
		Spiroplasmataceae	4.33	0.041061	0.228225				Pseudomonadaceae	5.33	0.00326695	0.124198											Unassigned Parcubacteria	3.49	0.0140882	0.139964
		Pseudonocardiaceae	3.79	0.0468768	0.248171				Weeksellaceae	5.3	0.000453524	0.0488207											Myxococcaceae	2.96	0.0281562	0.194724
Genus	49	Unassigned Yersiniaceae	6.24	0.000734437	0.055392			55	Brevibacterium	5.62	0.000648596	0.054204			13	Unassigned Mycobacteriaceae	5.64	7.06321e-05	0.0345631			16	Serratia	6.42	0.000203508	0.0345631
		Acinetobacter	5.89	0.0270173	0.188157				Unassigned Dermatophilaceae	5.54	0.000334187	0.0459999				Dermacoccus	5.25	0.000206788	0.0345631				Segniliparus	5.38	0.0190544	0.169534
		Sphingobacterium	4.9	0.0393052	0.223781				Phycicoccus	5.37	0.00806284	0.139964				Knoellia	5.06	0.000162452	0.0345631				Burkholderia-Caballeronia-Paraburkholderia	4.02	0.047765	0.251169
		Pelomonas	4.81	0.00191683	0.0934454				Pseudomonas	5.33	0.00326695	0.124198				Tsukamurella	5.01	0.00517361	0.139541				Achromobacter	3.87	0.00869507	0.139964
		Variovorax	4.39	0.000468913	0.0488207				Chryseobacterium	5.3	0.000453524	0.0488207				Flexivirga	4.99	0.000907181	0.0624354				Smaragdicoccus	3.56	0.000106266	0.0345631
