# Supplementary material for: Wireworm-Associated Microbial Communities and their Implications on Biological Control
Source: Microb Ecol. 2025 Dec 22;89(1):31. doi: 10.1007/s00248-025-02672-4 (PMC12808278; doi:10.1007/s00248-025-02672-4)
Supplement: Supplementary file 2 — Supplementary Material 2 [file 248_2025_2672_MOESM2_ESM.xlsx]

## Sheet: Table_S8_BiomarkerBody
Supplementary Table S8: Top five potential biomarkers for wireworm species in wireworm endosymbionts according to LefSe analyses.
BACTERIA	Higher in A. gallicus					Higher in A. obscurus					Higher in A. sputator					Higher in A. ustulatus
Rank	total	top five taxa	LDA score	p.value (uncorr.)	p.adj	total	top five taxa	LDA score	p.value (uncorr.)	p.adj	total	top five taxa	LDA score	p.value (uncorr.)	p.adj	total	top five taxa	LDA score	p.value (uncorr.)	p.adj
Phylum	2	Firmicutes	5.49	0.00841938	0.124877	3	Bacteroidota	4.99	0.0106657	0.14438	1	Actinobacteriota	6.39	0.00247277	0.068323	2	Proteobacteria	6.43	0.000859274	0.0385146
		Verrucomicrobiota	4.22	0.0109764	0.14638		Dependentiae	4.31	0.0138615	0.14638							Hydrogenedentes	2.47	0.0170059	0.164119
							Thermoplasmatota	3.17	2.06051e-07	0.000103901
Class	3	Bacilli	5.49	0.0109001	0.14638	10	Bacteroidia	4.99	0.0106657	0.14438	1	Actinobacteria	6.38	0.00247277	0.068323	3	Alphaproteobacteria	6.47	0.000200631	0.0101168
		Verrucomicrobiae	4.21	0.00875019	0.127892		Babeliae	4.31	0.0138615	0.14638							Hydrogenedentia	2.47	0.0170059	0.164119
		Parcubacteria	3.5	0.0360312	0.275284		Thermoplasmata	3.17	2.06051e-07	0.000103901							Patescibacteria ABY1	2.43	0.0170059	0.164119
							Chloroflexi KD4-96	3.14	0.033078	0.253682
							Chlamydiae	2.47	0.00701967	0.109143
Order	6	Corynebacteriales	6.17	0.00822012	0.12477	20	Pseudomonadales	5.33	0.00359271	0.0729589	4	Micrococcales	6.07	0.000171224	0.00885537	4	Rickettsiales	6.49	0.000155962	0.0082783
		Entomoplasmatales	5.49	0.00623846	0.0998649		Flavobacteriales	4.8	0.016732	0.164119		Xanthomonadales	4.92	0.00511792	0.0887155		Lachnospirales	2.58	0.00302258	0.0725779
		Burkholderiales	5.08	0.00514611	0.0887155		Babeliales	4.31	0.0138615	0.14638		Propionibacteriales	3.87	0.00913072	0.130528		Hydrogenedentiales	2.47	0.0170059	0.164119
		Sphingobacteriales	4.53	0.0499676	0.357392		Methanomassiliicoccales	3.15	0.0136719	0.14638		Micropepsales	3.02	0.0189273	0.173529		Unassigned Patescibacteria ABY1	2.43	0.0170059	0.164119
		Verrucomicrobiales	4.05	0.0181002	0.171296		Chloroflexi_KD4-96	3.14	0.033078	0.253682
Family	10	Mycobacteriaceae	6.16	0.00929381	0.131088	28	Intrasporangiaceae	5.59	0.000215585	0.0106057	11	Micrococcaceae	5.8	0.000732128	0.0335614	5	Rickettsiaceae	6.49	0.000116041	0.0082783
		Spiroplasmataceae	5.49	0.00410762	0.0746403		Brevibacteriaceae	5.31	0.00574337	0.0949539		Tsukamurellaceae	5.18	0.00365121	0.0729589		Segniliparaceae	4.41	0.0430259	0.320233
		Comamonadaceae	4.83	0.0163853	0.164119		Moraxellaceae	5.25	0.00260378	0.0709707		Pseudomonadaceae	5.12	0.0274969	0.231088		Lachnospiraceae	2.58	0.00302258	0.0725779
		Rubritaleaceae	4.04	0.0206874	0.183817		Weeksellaceae	4.81	0.0162061	0.164119		Enterobacteriaceae	5.09	0.0208127	0.18412		Hydrogenedensaceae	2.47	0.0170059	0.164119
		Burkholderiaceae	3.94	0.0440118	0.326367		Nostocaceae	3.5	0.0384081	0.292336		Dermacoccaceae	4.94	0.0013758	0.0511419		Anaplasmataceae	2.45	0.0240385	0.20899
Genus	14	Mycobacterium	6.11	0.00548275	0.0929303	45	Phycicoccus	5.51	0.00245216	0.068323	16	Unassigned Mycobacteriaceae	5.89	0.000115222	0.0082783	7	Unassigned Rickettsiaceae	6.49	0.000116041	0.0082783
		Spiroplasma	5.49	0.00410762	0.0746403		Brevibacterium	5.31	0.00574337	0.0949539		Unassigned Yersiniaceae	5.75	0.00286185	0.0725779		Segniliparus	4.41	0.0430259	0.320233
		Pelomonas	4.73	0.0287112	0.239299		Acinetobacter	5.25	0.0031245	0.0729589		Glutamicibacter	5.63	0.000150973	0.0082783		Tepidimonas	2.56	0.00596588	0.0970418
		Luteolibacter	4.04	0.0206874	0.183817		Knoellia	4.81	0.000133329	0.0082783		Tsukamurella	5.18	0.00365121	0.0729589		Aequorivita	2.5	0.00848198	0.124877
		Ralstonia	3.84	0.00420777	0.0751068		Chryseobacterium	4.81	0.0147604	0.153462		Pseudomonas	5.12	0.0274969	0.231088		Unassigned Hydrogenedensaceae	2.47	0.0170059	0.164119
FUNGI	Higher in A. gallicus					Higher in A. obscurus					Higher in A. sputator					Higher in A. ustulatus
Rank	total	top five taxa	LDA score	p.value (uncorr.)	p.adj	total	top five taxa	LDA score	p.value (uncorr.)	p.adj	total	top five taxa	LDA score	p.value (uncorr.)	p.adj	total	top five taxa	LDA score	p.value (uncorr.)	p.adj
Phylum	0					0					1	Basidiomycota	6.13	0.0471835	0.512032	3	Ascomycota	5.99	0.0416199	0.490677
																	Mortierellomycota	5.47	0.00636936	0.150183
																	Mucoromycota	4.75	0.00442373	0.150183
Class	2	Dothideomycetes	5.47	0.0294396	0.435505	0					1	Tremellomycetes	6.21	0.0322313	0.435505	4	Sordariomycetes	5.71	0.0170098	0.304816
		Cystobasidiomycetes	5.01	0.0193344	0.333147												Mortierellomycetes	5.47	0.00636936	0.150183
																	Leotiomycetes	5.35	0.0220145	0.365277
																	Mucoromycetes	4.75	0.00442373	0.150183
Order	1	Sordariales	5.49	0.00163941	0.150183	1	Chaetosphaeriales	2.37	0.00302258	0.150183	1	Trichosporonales	6.21	0.0341384	0.435505	3	Mortierellales	5.47	0.00636936	0.150183
																	Hypocreales	5.42	0.0262917	0.420667
																	Mucorales	4.75	0.00442373	0.150183
Family	1	Unassigned Sordariales	5.16	0.0359681	0.435505	1	Chaetosphaeriaceae	2.37	0.00302258	0.150183	1	Trichosporonaceae	6.21	0.0341384	0.435505	4	Mortierellaceae	5.47	0.00636936	0.150183
																	Lasiosphaeriaceae	5.22	0.00327229	0.150183
																	Sporormiaceae	4.76	0.0442525	0.508336
																	Rhizopodaceae	4.75	0.00442373	0.150183
Genus	2	Unassigned Sordariales	5.16	0.0359681	0.435505	1	Unassigned Chaetosphaeriaceae	1.98	0.0136719	0.255209	1	Trichosporon	6.21	0.0341384	0.435505	3	Mortierella	5.47	0.00636936	0.150183
		Unassigned Didymellaceae	4.25	0.00913268	0.194831												Unassigned Lasiosphaeriaceae	5.22	0.00327229	0.150183
																	Rhizopus	4.75	0.00442373	0.150183
Species	2	Unassigned Sordariales	5.16	0.0359681	0.435505	2	Unassigned Chaetosphaeriaceae	1.98	0.0136719	0.255209	2	Trichosporon dohaense	6.21	0.0341384	0.435505	3	Mortierella spp.	5.45	0.00636936	0.150183
		Unassigned Didymellaceae	4.25	0.00913268	0.194831		Mortierella exigua	1.76	0.0136719	0.255209		Penicillium spp.	5.38	0.00563925	0.150183		Unassigned Lasiosphaeriaceae	5.22	0.00327229	0.150183
																	Rhizopus arrhizus	4.75	0.00442373	0.150183
